# Supplementary material for: Schistosoma japonicum transmission risk maps at present and under climate change in mainland China
Source: PLoS Negl Trop Dis. 2017 Oct 17;11(10):e0006021. doi: 10.1371/journal.pntd.0006021 (PMC5659800; doi:10.1371/journal.pntd.0006021)
Supplement: S1 File — (CSV) [file pntd.0006021.s011.csv]

S1 File. The trimed occurrenced points used for climate space comparisons and model predictions.
Subspecies	longitude	latitude
hupensis	119.477348	33.127687
hupensis	119.576794	33.094611
hupensis	119.401578	33.092605
hupensis	120.575443	33.048227
hupensis	119.190635	33.032804
hupensis	119.25136	33.0285025
hupensis	119.424823	33.003573
hupensis	120.639239	32.993236
hupensis	120.5089968	32.9555048
hupensis	119.816993	32.9457776
hupensis	120.6460167	32.89105
hupensis	120.756419	32.882521
hupensis	119.0452543	32.83805
hupensis	119.7399383	32.766554
hupensis	120.7244026	32.7447832
hupensis	120.193113	32.718291
hupensis	119.458637	32.712089
hupensis	120.77943	32.671562
hupensis	120.353259	32.644902
hupensis	120.294404	32.644503
hupensis	119.766662	32.62432
hupensis	119.661961	32.621998
hupensis	120.462837	32.612905
hupensis	119.8544388	32.6095673
hupensis	120.787481	32.57378
hupensis	119.45517	32.55622
hupensis	119.8998318	32.5531643
hupensis	119.409124	32.545552
hupensis	120.5054251	32.5379677
hupensis	120.36	32.53
hupensis	119.617469	32.519094
hupensis	120.436105	32.509287
hupensis	120.319729	32.500795
hupensis	120.328252	32.471458
hupensis	120.423924	32.459672
hupensis	120.5288978	32.4518593
hupensis	119.807544	32.4476285
hupensis	120.847458	32.4221985
hupensis	121.161171	32.412199
hupensis	119.595174	32.393322
hupensis	119.1914	32.3911
hupensis	119.419442	32.386091
hupensis	121.30038	32.375908
hupensis	120.471905	32.364323
hupensis	120.6826177	32.3527986
hupensis	120.826476	32.350289
hupensis	121.1683043	32.3238098
hupensis	120.925096	32.323115
hupensis	121.066955	32.3152525
hupensis	119.877909	32.308071
hupensis	119.524317	32.305937
hupensis	119.994275	32.2954
hupensis	120.628028	32.295018
hupensis	120.5155053	32.292143
hupensis	119.405288	32.288912
hupensis	120.697304	32.275575
hupensis	118.988507	32.269691
hupensis	119.757321	32.264357
hupensis	118.890692	32.252068
hupensis	120.610796	32.241395
hupensis	119.245956	32.240185
hupensis	119.957978	32.234556
hupensis	119.485854	32.231479
hupensis	119.2855	32.2107
hupensis	120.96787	32.20898
hupensis	119.8353	32.1942
hupensis	119.674937	32.186243
hupensis	120.03187	32.183966
hupensis	120.843784	32.158875
hupensis	119.8345995	32.1574709
hupensis	118.783333	32.15
hupensis	111.7461502	32.1408982
hupensis	119.02	32.12
hupensis	119.1844586	32.1153939
hupensis	119.707092	32.1122367
hupensis	118.47	32.1
hupensis	118.47	32.1
hupensis	120.236977	32.099069
hupensis	119.813744	32.0748645
hupensis	119.0630348	32.0555863
hupensis	120.131696	32.052736
hupensis	111.845237	32.043601
hupensis	121.0219585	32.042108
hupensis	119.5977677	32.02856
hupensis	119.5977677	32.02856
hupensis	119.356007	32.028411
hupensis	119.272905	32.023506
hupensis	118.828409	32.020042
hupensis	112.0065914	32.0189503
hupensis	119.5583739	32.0062873
hupensis	118.356718	32.003009
hupensis	120.882643	32.000398
hupensis	120.074427	32.000356
hupensis	118.5593205	31.9906972
hupensis	118.741721	31.985814
hupensis	119.356614	31.976268
hupensis	119.9025966	31.9737122
hupensis	119.530136	31.961062
hupensis	120.545519	31.951294
hupensis	119.666959	31.949722
hupensis	119.9896338	31.9455608
hupensis	118.285292	31.940622
hupensis	118.421002	31.935272
hupensis	119.448431	31.923811
hupensis	119.904177	31.914746
hupensis	119.283232	31.908675
hupensis	118.5277085	31.9070958
hupensis	118.1955232	31.8957825
hupensis	118.262406	31.883261
hupensis	119.481108	31.882742
hupensis	119.600346	31.876433
hupensis	119.526557	31.873787
hupensis	118.608524	31.864293
hupensis	112.1715672	31.8572154
hupensis	118.054649	31.829089
hupensis	119.4455538	31.7950844
hupensis	118.5447	31.7932
hupensis	120.0504428	31.7896275
hupensis	118.388891	31.788254
hupensis	119.904001	31.78805
hupensis	119.390936	31.787906
hupensis	119.767323	31.778035
hupensis	120.154736	31.776328
hupensis	120.413411	31.769712
hupensis	117.7769358	31.7639562
hupensis	119.625552	31.75474
hupensis	119.556388	31.747531
hupensis	119.212994	31.745671
hupensis	119.740597	31.744114
hupensis	118.071276	31.740954
hupensis	118.367203	31.732707
hupensis	119.025322	31.726812
hupensis	118.440441	31.723171
hupensis	120.5315151	31.7212401
hupensis	118.781995	31.720667
hupensis	118.310556	31.719053
hupensis	111.842141	31.7156
hupensis	119.809004	31.71537
hupensis	111.965415	31.712364
hupensis	120.188548	31.711709
hupensis	120.049605	31.706
hupensis	120.804188	31.705898
hupensis	117.8290545	31.7055893
hupensis	120.1006	31.697955
hupensis	118.10272	31.694484
hupensis	120.5841443	31.6943139
hupensis	120.897901	31.675903
hupensis	120.219282	31.650494
hupensis	117.9066278	31.6463382
hupensis	121.067211	31.644477
hupensis	120.80899	31.62943
hupensis	118.716918	31.624668
hupensis	117.953171	31.61969
hupensis	119.002151	31.617891
hupensis	120.964212	31.610287
hupensis	121.115608	31.596802
hupensis	119.962354	31.595037
hupensis	120.899094	31.592327
hupensis	119.18046	31.580239
hupensis	119.897366	31.579602
hupensis	118.335717	31.56798
hupensis	120.383887	31.558448
hupensis	121.070908	31.556999
hupensis	117.852709	31.552532
hupensis	120.193516	31.547
hupensis	119.736791	31.540645
hupensis	120.052598	31.524092
hupensis	117.7989	31.52374
hupensis	119.983845	31.516473
hupensis	117.2438135	31.5161825
hupensis	118.5827598	31.5042442
hupensis	118.4930901	31.4843138
hupensis	120.395551	31.476611
hupensis	120.949102	31.472113
hupensis	118.77576	31.46425
hupensis	118.231515	31.463878
hupensis	118.6972748	31.4633952
hupensis	119.33	31.46
hupensis	120.879101	31.455948
hupensis	117.668157	31.449079
hupensis	118.361284	31.4430965
hupensis	119.948169	31.439687
hupensis	118.607005	31.439094
hupensis	120.558019	31.434008
hupensis	119.862862	31.431978
hupensis	112.320114	31.429143
hupensis	119.6143398	31.4256315
hupensis	118.5295688	31.4185402
hupensis	112.727702	31.418174
hupensis	119.636373	31.411281
hupensis	119.848991	31.404883
hupensis	112.926386	31.396514
hupensis	118.828639	31.383539
hupensis	121.2916824	31.3796157
hupensis	120.7275447	31.3778282
hupensis	120.8592388	31.3775935
hupensis	120.457608	31.3707056
hupensis	118.053155	31.369732
hupensis	118.581581	31.368344
hupensis	118.453377	31.365349
hupensis	121.1736123	31.362074
hupensis	113.0584468	31.3558752
hupensis	119.7804348	31.3522746
hupensis	118.373398	31.350936
hupensis	121.4813402	31.3482643
hupensis	118.885696	31.333528
hupensis	121.3721351	31.3316802
hupensis	120.3388398	31.3301505
hupensis	118.2423453	31.3157035
hupensis	118.660466	31.310282
hupensis	118.532195	31.3054
hupensis	117.72065	31.304456
hupensis	119.723718	31.299196
hupensis	112.4257	31.294949
hupensis	112.641418	31.289104
hupensis	120.666314	31.288288
hupensis	119.57763	31.28356
hupensis	121.4228164	31.2831294
hupensis	118.7117498	31.2828982
hupensis	112.277359	31.278485
hupensis	112.1587714	31.2784437
hupensis	120.581249	31.271023
hupensis	117.636069	31.266955
hupensis	119.491796	31.2664726
hupensis	118.8322	31.264895
hupensis	118.210018	31.262929
hupensis	121.1343888	31.2591625
hupensis	117.8574	31.2573
hupensis	118.047474	31.243174
hupensis	120.6845239	31.2348541
hupensis	118.284923	31.234062
hupensis	120.951216	31.232022
hupensis	120.36	31.23
hupensis	116.975832	31.229097
hupensis	120.789398	31.227441
hupensis	119.8871	31.2254
hupensis	119.437573	31.221419
hupensis	119.641144	31.217222
hupensis	119.503881	31.216252
hupensis	118.9246256	31.2142178
hupensis	120.585629	31.213469
hupensis	118.1345393	31.2067922
hupensis	112.831965	31.188363
hupensis	121.1032977	31.187873
hupensis	117.984732	31.178542
hupensis	117.555449	31.178324
hupensis	120.535355	31.168278
hupensis	118.489126	31.160042
hupensis	118.489126	31.160042
hupensis	112.537753	31.156688
hupensis	120.722695	31.148897
hupensis	117.552926	31.148034
hupensis	117.906295	31.14561
hupensis	119.484225	31.137294
hupensis	120.310465	31.1306
hupensis	120.584067	31.1254836
hupensis	120.584067	31.1254836
hupensis	120.2413097	31.1246062
hupensis	121.3615992	31.1212566
hupensis	111.605944	31.119434
hupensis	121.2625922	31.1181642
hupensis	120.9911591	31.1178608
hupensis	121.5816719	31.1164401
hupensis	117.942764	31.114795
hupensis	119.691646	31.114753
hupensis	118.406543	31.111595
hupensis	118.016963	31.111244
hupensis	118.274972	31.105953
hupensis	119.259201	31.105134
hupensis	112.4631	31.1034
hupensis	117.83	31.1
hupensis	120.416351	31.092701
hupensis	113.02876	31.080824
hupensis	117.787179	31.073127
hupensis	118.220881	31.070976
hupensis	119.681114	31.068887
hupensis	119.4432	31.0675
hupensis	120.641406	31.0669878
hupensis	118.557758	31.064715
hupensis	118.111197	31.053387
hupensis	111.633333	31.05
hupensis	117.645537	31.049231
hupensis	119.54995	31.04903333
hupensis	111.746439	31.048302
hupensis	118.4652	31.046022
hupensis	117.7303733	31.0436986
hupensis	120.9129498	31.0362356
hupensis	118.0104	31.034084
hupensis	117.896895	31.030324
hupensis	121.4717649	31.0302438
hupensis	119.3905418	31.0290863
hupensis	121.5786323	31.0290825
hupensis	121.6050043	31.0289956
hupensis	121.2411073	31.025259
hupensis	117.92722	31.022892
hupensis	118.36	31.02
hupensis	111.623178	30.99827
hupensis	117.1313518	30.9966652
hupensis	112.738912	30.996172
hupensis	118.699475	30.992245
hupensis	118.867406	30.984452
hupensis	119.981746	30.983017
hupensis	118.057815	30.979666
hupensis	120.589822	30.979168
hupensis	116.867042	30.976246
hupensis	118.987209	30.973369
hupensis	117.7477	30.9723
hupensis	112.65204	30.970793
hupensis	119.90506	30.968741
hupensis	121.8146375	30.9665458
hupensis	120.894766	30.966094
hupensis	121.440921	30.9622046
hupensis	116.820724	30.954043
hupensis	117.9407	30.9538
hupensis	119.428709	30.951861
hupensis	117.77	30.95
hupensis	117.61699	30.945273
hupensis	119.5019438	30.9390983
hupensis	118.254127	30.932609
hupensis	114.152661	30.927967
hupensis	114.787692	30.924799
hupensis	118.115143	30.920431
hupensis	119.037545	30.918797
hupensis	118.3517187	30.9168787
hupensis	120.670141	30.905779
hupensis	118.4656088	30.9039562
hupensis	113.682784	30.903833
hupensis	113.584568	30.899903
hupensis	113.905194	30.896848
hupensis	119.6562	30.89548333
hupensis	112.847418	30.894938
hupensis	117.626295	30.891401
hupensis	120.899271	30.886746
hupensis	117.921459	30.883498
hupensis	118.263127	30.882516
hupensis	114.235044	30.882286
hupensis	118.9	30.88
hupensis	118.3803018	30.8799632
hupensis	120.123152	30.873135
hupensis	116.887367	30.871428
hupensis	117.512309	30.870583
hupensis	112.184458	30.870465
hupensis	119.927116	30.868346
hupensis	114.387922	30.868102
hupensis	112.672711	30.864885
hupensis	119.897111	30.864413
hupensis	113.349357	30.856178
hupensis	113.483042	30.856068
hupensis	120.82378	30.853296
hupensis	112.3667148	30.8532643
hupensis	116.97021	30.850417
hupensis	120.08	30.85
hupensis	119.830521	30.840613
hupensis	114.5867604	30.8362704
hupensis	117.844409	30.829305
hupensis	119.627213	30.827908
hupensis	113.846242	30.826816
hupensis	111.784127	30.820338
hupensis	112.890318	30.819172
hupensis	116.545475	30.815594
hupensis	118.084446	30.814855
hupensis	116.944505	30.813193
hupensis	112.609398	30.807245
hupensis	116.864823	30.807228
hupensis	121.2815256	30.8067264
hupensis	114.299303	30.803555
hupensis	114.224789	30.801864
hupensis	114.506444	30.8003603
hupensis	117.60066	30.80009
hupensis	114.850616	30.799517
hupensis	120.45771	30.799122
hupensis	111.962039	30.797164
hupensis	118.965298	30.792998
hupensis	113.9342473	30.7929087
hupensis	114.414085	30.788891
hupensis	119.780374	30.782218
hupensis	113.389612	30.779595
hupensis	117.231086	30.779298
hupensis	114.710012	30.778473
hupensis	113.696298	30.777355
hupensis	112.8253428	30.7723012
hupensis	113.584359	30.77221
hupensis	118.259463	30.77056
hupensis	114.774283	30.769564
hupensis	117.4334268	30.7674492
hupensis	117.73976	30.760133
hupensis	118.687566	30.759732
hupensis	120.794337	30.7586
hupensis	113.086015	30.75847
hupensis	113.51136	30.75777
hupensis	113.8114	30.7575
hupensis	118.41182	30.757477
hupensis	112.398	30.752068
hupensis	121.1257928	30.7502102
hupensis	117.62	30.75
hupensis	120.860603	30.742556
hupensis	113.220015	30.741711
hupensis	114.893658	30.740553
hupensis	118.4593108	30.7375692
hupensis	112.839027	30.727011
hupensis	120.4522674	30.7267849
hupensis	111.494944	30.725873
hupensis	114.125659	30.724806
hupensis	118.934209	30.724576
hupensis	116.829863	30.723783
hupensis	121.19033	30.721533
hupensis	117.8052061	30.7208899
hupensis	118.911905	30.718508
hupensis	118.5521256	30.7166123
hupensis	117.952045	30.716045
hupensis	114.354402	30.714436
hupensis	121.0260704	30.71377661
hupensis	114.618876	30.711234
hupensis	117.4407	30.7106
hupensis	117.319852	30.706367
hupensis	113.521103	30.706031
hupensis	120.386494	30.703505
hupensis	117.352955	30.701872
hupensis	111.98348	30.701369
hupensis	118.082488	30.701298
hupensis	113.949909	30.696719
hupensis	117.675343	30.693915
hupensis	113.837472	30.691359
hupensis	117.212363	30.690628
hupensis	117.110709	30.681944
hupensis	119.0201488	30.6761042
hupensis	112.990563	30.675338
hupensis	117.904517	30.675119
hupensis	120.183428	30.6689476
hupensis	117.395052	30.665204
hupensis	117.230973	30.664329
hupensis	113.364534	30.663773
hupensis	113.090808	30.659423
hupensis	114.46192	30.658335
hupensis	114.56064	30.658141
hupensis	119.567148	30.655938
hupensis	120.567998	30.648668
hupensis	111.353257	30.64807
hupensis	114.022017	30.648004
hupensis	114.7290025	30.6470749
hupensis	111.276255	30.646759
hupensis	114.872191	30.643569
hupensis	118.51549	30.642809
hupensis	118.3062018	30.6422123
hupensis	118.841993	30.641921
hupensis	117.869058	30.641157
hupensis	112.8571006	30.632312
hupensis	114.136248	30.625197
hupensis	120.445551	30.624193
hupensis	120.922032	30.620532
hupensis	120.277847	30.616036
hupensis	114.2966981	30.6145858
hupensis	113.908394	30.611002
hupensis	113.224975	30.608036
hupensis	114.202698	30.606948
hupensis	112.94506	30.605892
hupensis	117.333037	30.603687
hupensis	121.095594	30.603546
hupensis	113.692277	30.602698
hupensis	117.130357	30.601941
hupensis	112.0025558	30.5953728
hupensis	114.652412	30.593816
hupensis	113.9837718	30.5825545
hupensis	113.569388	30.57984
hupensis	120.823166	30.57612
hupensis	118.2133378	30.5722282
hupensis	111.62876	30.572227
hupensis	117.232217	30.57037
hupensis	117.77895	30.56895
hupensis	114.016944	30.568889
hupensis	112.881476	30.567657
hupensis	111.976222	30.564421
hupensis	118.94073	30.561981
hupensis	119.857397	30.552752
hupensis	118.1286111	30.5512459
hupensis	116.52299	30.55047
hupensis	117.46	30.55
hupensis	120.685864	30.548603
hupensis	113.386194	30.543403
hupensis	119.579596	30.542749
hupensis	119.977401	30.54251
hupensis	117.3218485	30.5380182
hupensis	113.188343	30.536738
hupensis	120.359806	30.532018
hupensis	117.063391	30.531436
hupensis	114.3225764	30.5313099
hupensis	119.25	30.53
hupensis	113.653168	30.524325
hupensis	111.748588	30.52275
hupensis	113.902842	30.521998
hupensis	111.829825	30.521366
hupensis	117.51	30.52
hupensis	120.947525	30.518209
hupensis	119.135881	30.518134
hupensis	118.873141	30.517905
hupensis	112.714243	30.516392
hupensis	113.284701	30.513922
hupensis	120.1425474	30.5130208
hupensis	114.1820089	30.5119913
hupensis	120.474327	30.51034
hupensis	116.697928	30.509237
hupensis	112.774326	30.504892
hupensis	113.776022	30.497671
hupensis	113.776022	30.497671
hupensis	120.725578	30.4931586
hupensis	114.942711	30.487051
hupensis	112.0064945	30.4863675
hupensis	117.051819	30.48006
hupensis	116.926855	30.480043
hupensis	117.800297	30.477198
hupensis	114.061402	30.477036
hupensis	116.493557	30.476201
hupensis	117.34221	30.475947
hupensis	120.037318	30.473736
hupensis	119.226697	30.472355
hupensis	120.807539	30.471027
hupensis	117.54	30.47
hupensis	119.013018	30.469827
hupensis	120.633879	30.46892
hupensis	120.904239	30.468501
hupensis	116.686845	30.465628
hupensis	116.764296	30.464966
hupensis	120.444771	30.464656
hupensis	114.5508679	30.4629541
hupensis	111.9595254	30.4625976
hupensis	119.384471	30.461201
hupensis	114.2695728	30.4582155
hupensis	119.117626	30.456362
hupensis	116.308795	30.45422
hupensis	120.558247	30.451675
hupensis	112.6242867	30.4476028
hupensis	113.6889	30.4471
hupensis	113.849232	30.44044
hupensis	118.855423	30.426279
hupensis	115.0451127	30.4236103
hupensis	114.4942635	30.421139
hupensis	111.513928	30.417994
hupensis	114.3723868	30.4158814
hupensis	111.896612	30.410819
hupensis	111.703853	30.409334
hupensis	116.648912	30.409232
hupensis	120.853985	30.403725
hupensis	113.564459	30.400803
hupensis	112.1102615	30.399477
hupensis	120.699633	30.396581
hupensis	115.015813	30.395611
hupensis	113.48	30.39
hupensis	120.04743	30.379545
hupensis	113.9908184	30.3790364
hupensis	113.2993168	30.3775133
hupensis	113.0271807	30.3772126
hupensis	113.201557	30.375224
hupensis	118.433451	30.374468
hupensis	112.6354347	30.3725939
hupensis	118.97	30.37
hupensis	112.390573	30.362931
hupensis	117.204708	30.361002
hupensis	112.878315	30.358436
hupensis	116.976465	30.357699
hupensis	117.612287	30.357016
hupensis	112.7880655	30.3558012
hupensis	114.054943	30.353046
hupensis	112.276956	30.352526
hupensis	117.299998	30.349789
hupensis	115.154742	30.348975
hupensis	114.973609	30.348427
hupensis	116.894587	30.345873
hupensis	114.5302038	30.3420602
hupensis	113.085477	30.33957
hupensis	114.869529	30.337307
hupensis	119.856061	30.336427
hupensis	111.566008	30.3352
hupensis	117.147464	30.333752
hupensis	114.135687	30.330437
hupensis	112.03	30.33
hupensis	120.2099818	30.3159097
hupensis	113.677656	30.314503
hupensis	113.77876	30.313989
hupensis	112.587824	30.309474
hupensis	113.015406	30.309316
hupensis	114.484113	30.309118
hupensis	120.457205	30.3059064
hupensis	115.070482	30.303602
hupensis	119.623204	30.301114
hupensis	113.983395	30.300297
hupensis	112.289332	30.299095
hupensis	118.990464	30.292108
hupensis	120.0089162	30.2910695
hupensis	116.474524	30.290424
hupensis	119.996812	30.288204
hupensis	111.5131086	30.288058
hupensis	113.259852	30.287946
hupensis	116.361793	30.287662
hupensis	112.783333	30.283333
hupensis	112.141958	30.281485
hupensis	115.276934	30.27724
hupensis	116.0603	30.276269
hupensis	120.15507	30.27409
hupensis	114.1359	30.27393
hupensis	116.871384	30.272351
hupensis	118.851527	30.269693
hupensis	116.239753	30.269661
hupensis	113.855044	30.268781
hupensis	112.381744	30.268302
hupensis	117.063939	30.267832
hupensis	114.943724	30.26664
hupensis	113.506438	30.263346
hupensis	118.737908	30.260279
hupensis	112.43	30.26
hupensis	114.3331851	30.2576415
hupensis	111.7216	30.2564
hupensis	117.306198	30.255282
hupensis	111.6305	30.2534
hupensis	113.385968	30.246232
hupensis	116.456196	30.244638
hupensis	115.148392	30.244481
hupensis	115.148392	30.244481
hupensis	113.2760645	30.2403944
hupensis	111.6324	30.2398
hupensis	113.782765	30.238613
hupensis	118.1394418	30.2381523
hupensis	113.087729	30.235127
hupensis	116.1207518	30.2335682
hupensis	117.779221	30.233542
hupensis	112.716784	30.229497
hupensis	119.7176374	30.2262813
hupensis	112.4206	30.2261
hupensis	112.123409	30.224602
hupensis	116.847028	30.223102
hupensis	116.93242	30.222141
hupensis	116.505391	30.218701
hupensis	113.940611	30.216876
hupensis	116.791496	30.210741
hupensis	115.984277	30.210282
hupensis	114.08	30.21
hupensis	116.226492	30.205162
hupensis	115.429626	30.203152
hupensis	111.7061	30.2018
hupensis	111.765028	30.20139
hupensis	115.068109	30.201061
hupensis	116.606934	30.19902
hupensis	118.781709	30.195222
hupensis	117.11074	30.193435
hupensis	112.596542	30.191927
hupensis	116.306714	30.191518
hupensis	112.181889	30.189056
hupensis	112.85718	30.188775
hupensis	118.0620948	30.1876082
hupensis	117.557129	30.186443
hupensis	112.4084	30.1842
hupensis	118.50892	30.179405
hupensis	113.494927	30.176112
hupensis	115.4031978	30.1710848
hupensis	113.685129	30.166756
hupensis	119.217921	30.16299
hupensis	119.782572	30.161625
hupensis	118.696198	30.156465
hupensis	114.164773	30.15505
hupensis	120.988634	30.154521
hupensis	116.129105	30.153746
hupensis	117.662952	30.153287
hupensis	112.166667	30.15
hupensis	112.17	30.15
hupensis	114.291187	30.148865
hupensis	115.381491	30.148762
hupensis	118.528985	30.144893
hupensis	118.0159278	30.1429193
hupensis	117.938478	30.13734
hupensis	113.509286	30.137065
hupensis	112.951618	30.133442
hupensis	115.898331	30.132091
hupensis	111.678027	30.130883
hupensis	111.786452	30.124584
hupensis	118.444176	30.123904
hupensis	116.288723	30.121251
hupensis	117.4240871	30.1181968
hupensis	121.255843	30.111902
hupensis	116.5029285	30.1109751
hupensis	117.750397	30.11081
hupensis	115.9696448	30.1052083
hupensis	115.213216	30.104791
hupensis	111.65	30.1017
hupensis	116.201947	30.097456
hupensis	112.530126	30.09338
hupensis	116.385267	30.091613
hupensis	116.754432	30.091094
hupensis	117.861183	30.091076
hupensis	121.024109	30.087001
hupensis	113.220858	30.086765
hupensis	114.051404	30.086457
hupensis	113.458914	30.07852
hupensis	116.707284	30.076924
hupensis	113.9001141	30.0748631
hupensis	115.342893	30.074667
hupensis	115.944219	30.070454
hupensis	114.2734042	30.0664583
hupensis	113.562836	30.063748
hupensis	112.639075	30.062068
hupensis	112.807186	30.061886
hupensis	112.232202	30.061082
hupensis	116.114464	30.05962
hupensis	116.404405	30.057423
hupensis	116.546178	30.056768
hupensis	114.119335	30.054087
hupensis	117.6775292	30.0509993
hupensis	116.008655	30.05074
hupensis	119.960076	30.048692
hupensis	117.5745982	30.0439323
hupensis	112.075715	30.043931
hupensis	118.223994	30.043093
hupensis	115.01872	30.03926
hupensis	112.420112	30.031529
hupensis	120.462823	30.031196
hupensis	112.13	30.03
hupensis	115.181007	30.028363
hupensis	112.882799	30.027016
hupensis	113.390306	30.026663
hupensis	115.5478458	30.0262103
hupensis	116.6044048	30.0238288
hupensis	113.264849	30.013986
hupensis	114.622606	30.01398
hupensis	111.9602	30.0127
hupensis	114.749378	30.00995
hupensis	112.579	30.009
hupensis	120.687601	30.008487
hupensis	111.721281	30.006285
hupensis	115.8243648	30.0027108
hupensis	113.47216	29.998557
hupensis	113.9404468	29.9966333
hupensis	115.957267	29.992197
hupensis	118.544311	29.988495
hupensis	112.115401	29.987954
hupensis	111.8697222	29.9833333
hupensis	116.6535378	29.9822858
hupensis	113.055734	29.981356
hupensis	113.908789	29.980815
hupensis	113.289234	29.98
hupensis	111.782745	29.978663
hupensis	116.7553218	29.9784168
hupensis	121.449972	29.978387
hupensis	112.541505	29.9778
hupensis	112.709851	29.976249
hupensis	117.904148	29.975961
hupensis	111.630725	29.97594
hupensis	112.315244	29.969758
hupensis	120.192074	29.968955
hupensis	116.552949	29.967544
hupensis	113.65	29.966667
hupensis	120.6043462	29.9654488
hupensis	120.439729	29.953686
hupensis	118.45947	29.94904
hupensis	120.979458	29.948255
hupensis	115.4964065	29.94756916
hupensis	117.5128702	29.9449523
hupensis	115.63124	29.941843
hupensis	113.768487	29.940595
hupensis	115.267342	29.9367
hupensis	111.706166	29.93018
hupensis	121.614466	29.926767
hupensis	114.543762	29.925551
hupensis	116.0650307	29.9246064
hupensis	116.7191948	29.9128068
hupensis	113.681895	29.909446
hupensis	114.170683	29.905707
hupensis	112.503434	29.899706
hupensis	115.076985	29.89786
hupensis	114.334147	29.897385
hupensis	113.0839569	29.8971826
hupensis	113.020481	29.89351
hupensis	113.222728	29.891506
hupensis	115.700287	29.887506
hupensis	116.795197	29.8826996
hupensis	111.4444913	29.8816936
hupensis	120.787929	29.881573
hupensis	115.917719	29.881504
hupensis	115.798678	29.87832
hupensis	121.5315955	29.8777924
hupensis	116.5718368	29.8747453
hupensis	114.27431	29.868482
hupensis	116.466667	29.866667
hupensis	113.634001	29.86207981
hupensis	116.5926198	29.8591968
hupensis	118.372466	29.856948
hupensis	115.4311748	29.8555193
hupensis	112.097588	29.85363
hupensis	118.495712	29.85146
hupensis	112.207444	29.850219
hupensis	121.718903	29.843706
hupensis	111.7536513	29.8429796
hupensis	115.1992218	29.8407363
hupensis	115.288803	29.84052
hupensis	112.477691	29.839157
hupensis	116.3364575	29.8373488
hupensis	113.8753674	29.8368834
hupensis	113.528749	29.835388
hupensis	112.021311	29.829046
hupensis	115.23305	29.82804
hupensis	112.907625	29.825912
hupensis	113.3109037	29.8211161
hupensis	118.557378	29.820612
hupensis	118.440947	29.820134
hupensis	121.50674	29.819534
hupensis	121.40741	29.818427
hupensis	111.8817823	29.8178006
hupensis	113.79142	29.81569
hupensis	120.294125	29.8140796
hupensis	115.8119548	29.8127873
hupensis	114.1703148	29.8121203
hupensis	113.091218	29.809821
hupensis	116.263857	29.805931
hupensis	113.63354	29.798905
hupensis	116.5619698	29.7976329
hupensis	119.691434	29.793535
hupensis	118.211481	29.790676
hupensis	111.44	29.79
hupensis	116.4911808	29.7881009
hupensis	116.1208098	29.7852389
hupensis	118.026429	29.784731
hupensis	116.3595758	29.7847138
hupensis	115.910959	29.784315
hupensis	113.4236256	29.7833347
hupensis	116.6299008	29.7827567
hupensis	116.697929	29.7826216
hupensis	115.063117	29.779921
hupensis	114.10354	29.779006
hupensis	116.214517	29.7750396
hupensis	111.3972363	29.7717417
hupensis	115.4681714	29.7715666
hupensis	115.6097404	29.7686776
hupensis	115.5166374	29.7667477
hupensis	111.5234463	29.7612127
hupensis	115.403886	29.758483
hupensis	115.9833518	29.7571183
hupensis	120.894392	29.757034
hupensis	111.8071923	29.7502577
hupensis	113.389725	29.749129
hupensis	111.6260623	29.7478257
hupensis	112.332937	29.747376
hupensis	120.185557	29.7449522
hupensis	111.9671723	29.7353877
hupensis	115.652474	29.7324476
hupensis	115.5052404	29.7315437
hupensis	112.9861148	29.7300288
hupensis	112.4308705	29.7273926
hupensis	116.0042978	29.7272829
hupensis	113.135862	29.726574
hupensis	115.2476	29.7265
hupensis	115.7794158	29.7248598
hupensis	116.2901028	29.7231119
hupensis	118.339654	29.722611
hupensis	112.413592	29.718136
hupensis	115.065981	29.717621
hupensis	115.9692208	29.7174258
hupensis	113.6275898	29.7147643
hupensis	118.223353	29.714346
hupensis	112.530033	29.713932
hupensis	115.895194	29.7072756
hupensis	113.186424	29.705134
hupensis	112.0488728	29.7046909
hupensis	115.335545	29.704365
hupensis	118.287358	29.704248
hupensis	113.8519	29.701617
hupensis	111.5523458	29.6998188
hupensis	112.6365793	29.6996968
hupensis	112.8889315	29.6988738
hupensis	115.4223884	29.6963587
hupensis	120.6883868	29.6918069
hupensis	120.6350338	29.6878159
hupensis	115.6839497	29.6862347
hupensis	116.206963	29.6859846
hupensis	113.4781332	29.6858373
hupensis	114.797161	29.685536
hupensis	111.3765675	29.6849947
hupensis	116.3752056	29.6831219
hupensis	116.4366838	29.6829729
hupensis	111.9145117	29.6761536
hupensis	120.817843	29.671979
hupensis	118.364465	29.663763
hupensis	116.3382868	29.6560589
hupensis	113.75169	29.647623
hupensis	112.6951	29.646616
hupensis	115.5459154	29.6428896
hupensis	116.6010188	29.6409069
hupensis	115.9760118	29.6381819
hupensis	111.6961968	29.6374991
hupensis	116.2651408	29.6366409
hupensis	111.8184713	29.6358867
hupensis	112.0850154	29.6323157
hupensis	112.0850154	29.6323157
hupensis	115.4414824	29.6311877
hupensis	111.5762905	29.6277275
hupensis	121.408691	29.622062
hupensis	115.6607698	29.6219229
hupensis	111.8722564	29.6207377
hupensis	115.87	29.62
hupensis	113.6307702	29.6199002
hupensis	113.0666667	29.61666667
hupensis	115.7189758	29.6150849
hupensis	115.7698258	29.6144849
hupensis	114.957911	29.613989
hupensis	113.4858582	29.6074972
hupensis	120.708003	29.603485
hupensis	111.9565703	29.5986877
hupensis	116.2272588	29.5985483
hupensis	112.8564412	29.5975723
hupensis	121.0130838	29.5930209
hupensis	112.2208044	29.5903467
hupensis	116.110131	29.5900556
hupensis	113.6860482	29.5881263
hupensis	111.3822185	29.5862707
hupensis	111.6325489	29.5851531
hupensis	113.2903152	29.5842313
hupensis	115.5518174	29.5791167
hupensis	120.6672433	29.5777781
hupensis	115.1770694	29.5773947
hupensis	120.934385	29.574609
hupensis	112.0666826	29.574394
hupensis	112.488748	29.5741563
hupensis	113.4879342	29.5735613
hupensis	112.0931184	29.5711207
hupensis	120.5526907	29.5654307
hupensis	112.8025802	29.5641233
hupensis	114.867405	29.564037
hupensis	111.5225498	29.5572839
hupensis	120.7818798	29.5566259
hupensis	115.4780044	29.5547347
hupensis	114.820849	29.550789
hupensis	113.3552162	29.5507213
hupensis	120.127017	29.550333
hupensis	111.8675484	29.5490314
hupensis	112.8977442	29.5462052
hupensis	112.1803034	29.5441217
hupensis	112.946278	29.542603
hupensis	116.4763898	29.5422009
hupensis	116.2633988	29.5407539
hupensis	116.0510048	29.5392029
hupensis	113.2649462	29.5381933
hupensis	116.9587384	29.5374517
hupensis	119.375657	29.535194
hupensis	111.95	29.533333
hupensis	112.6420648	29.5287749
hupensis	111.8128123	29.5278397
hupensis	116.189989	29.5268256
hupensis	115.0914804	29.5255373
hupensis	115.3541554	29.5245897
hupensis	112.3650258	29.5230059
hupensis	112.55	29.52
hupensis	116.8365114	29.5196997
hupensis	114.6848829	29.5124248
hupensis	120.630794	29.508104
hupensis	111.4291215	29.5054687
hupensis	115.5785549	29.4971076
hupensis	115.1469374	29.4867897
hupensis	111.3487965	29.4843038
hupensis	113.4	29.483333
hupensis	113.2007713	29.482704
hupensis	112.0167057	29.4813107
hupensis	120.802371	29.475338
hupensis	113.2694142	29.4735763
hupensis	112.4924498	29.4729479
hupensis	111.2917394	29.4724368
hupensis	112.1150467	29.472231
hupensis	112.1973223	29.4699197
hupensis	116.5540405	29.4698769
hupensis	120.023204	29.4636017
hupensis	116.3100248	29.4618239
hupensis	120.613694	29.461266
hupensis	115.7258868	29.4586729
hupensis	115.9810526	29.4548044
hupensis	116.0425308	29.4546549
hupensis	112.24	29.45
hupensis	111.460858	29.4498007
hupensis	115.8001528	29.4445689
hupensis	121.04024	29.444529
hupensis	115.3153004	29.4437507
hupensis	111.5242824	29.4427373
hupensis	119.51223	29.440083
hupensis	111.8466764	29.4368976
hupensis	113.1422572	29.4327003
hupensis	112.5960868	29.431788
hupensis	115.2306344	29.4305318
hupensis	113.5	29.43
hupensis	118.5497582	29.4278343
hupensis	112.671134	29.4222501
hupensis	116.1950678	29.4220589
hupensis	120.556834	29.42064
hupensis	113.0603553	29.419785
hupensis	117.7821549	29.4164108
hupensis	115.8901728	29.416358
hupensis	111.4644765	29.4135907
hupensis	111.9729377	29.4102527
hupensis	115.6843384	29.4072573
hupensis	115.6493008	29.392333
hupensis	112.0801544	29.3918208
hupensis	115.9920888	29.388957
hupensis	112.8595	29.3881
hupensis	120.203281	29.387994
hupensis	121.443192	29.377045
hupensis	111.5404798	29.376194
hupensis	113.1308012	29.3757532
hupensis	116.6274094	29.3735098
hupensis	112.4844334	29.3734767
hupensis	112.3010465	29.3717157
hupensis	113	29.37
hupensis	120.786124	29.369458
hupensis	116.149644	29.3688087
hupensis	113.4696563	29.368785
hupensis	112.3729225	29.3684978
hupensis	113.0293763	29.365509
hupensis	116.5141048	29.36302
hupensis	120.143824	29.361934
hupensis	112.1153494	29.3606168
hupensis	119.222105	29.358966
hupensis	116.3324	29.3562
hupensis	116.3324	29.3562
hupensis	112.6230585	29.3459398
hupensis	116.7242804	29.3457628
hupensis	112.1939463	29.3399518
hupensis	115.7667958	29.337503
hupensis	119.653242	29.336479
hupensis	119.184747	29.33226
hupensis	112.7924758	29.328979
hupensis	116.4801448	29.3288579
hupensis	119.729318	29.327314
hupensis	117.3084998	29.320876
hupensis	116.6184484	29.3206388
hupensis	112.7810788	29.3192449
hupensis	120.435097	29.318492
hupensis	111.9884108	29.316838
hupensis	119.406434	29.316168
hupensis	119.5978088	29.311282
hupensis	120.331129	29.302417
hupensis	112.4613345	29.3022548
hupensis	120.0930463	29.302042
hupensis	112.7199748	29.3003439
hupensis	116.566667	29.3
hupensis	115.9712988	29.2994199
hupensis	113.1349822	29.2981453
hupensis	116.0066	29.29765
hupensis	119.967378	29.296797
hupensis	113.2108482	29.2958793
hupensis	121.433832	29.2951
hupensis	115.8102348	29.293525
hupensis	112.664753	29.2917837
hupensis	116.1868598	29.289518
hupensis	119.580895	29.287898
hupensis	116.3758938	29.2878019
hupensis	120.932115	29.283249
hupensis	116.2825928	29.276152
hupensis	112.1420494	29.2755228
hupensis	121.594569	29.264355
hupensis	119.465006	29.260399
hupensis	115.7355418	29.2589387
hupensis	120.236198	29.258121
hupensis	112.3972	29.2581
hupensis	112.0544518	29.254926
hupensis	113.0877442	29.2468942
hupensis	119.4155237	29.2444024
hupensis	115.9297222	29.24305556
hupensis	116.5423528	29.240772
hupensis	116.8181924	29.2342678
hupensis	112.2308175	29.2338589
hupensis	116.2864048	29.2299599
hupensis	115.2451054	29.2288069
hupensis	121.34828	29.228459
hupensis	111.974194	29.2270917
hupensis	119.8480528	29.2239336
hupensis	112.634514	29.2220607
hupensis	115.7099248	29.2204909
hupensis	115.7691458	29.2196499
hupensis	116.4189708	29.213621
hupensis	119.9228648	29.20968
hupensis	115.5069518	29.205086
hupensis	112.266968	29.2026157
hupensis	115.866667	29.183333
hupensis	116.6567664	29.1826848
hupensis	111.8604958	29.182201
hupensis	116.3849488	29.182099
hupensis	112.3547005	29.1816378
hupensis	116.0014718	29.1794299
hupensis	115.6008818	29.179187
hupensis	112.698147	29.1786687
hupensis	113.2183483	29.163474
hupensis	121.00505	29.1631637
hupensis	115.3695864	29.1590379
hupensis	117.0097064	29.1566619
hupensis	116.6378353	29.1558962
hupensis	112.70735	29.1502627
hupensis	115.767354	29.1501327
hupensis	111.978497	29.1487717
hupensis	113.0134543	29.145393
hupensis	113.1114142	29.1423093
hupensis	111.8182428	29.139715
hupensis	118.415495	29.137337
hupensis	115.8559748	29.1347487
hupensis	112.624061	29.1337957
hupensis	112.4121083	29.126461
hupensis	111.9006298	29.125146
hupensis	112.445449	29.125074
hupensis	112.5376782	29.1237792
hupensis	118.2	29.116667
hupensis	119.033626	29.113779
hupensis	119.6866	29.112854
hupensis	112.1457773	29.1084287
hupensis	116.7540094	29.1080789
hupensis	119.8114248	29.1068928
hupensis	112.2791915	29.1068619
hupensis	120.0052	29.1044
hupensis	119.5983265	29.0971149
hupensis	112.1746433	29.0961897
hupensis	119.1547868	29.093895
hupensis	111.7444408	29.091284
hupensis	119.337434	29.090301
hupensis	116.8568124	29.0856409
hupensis	117.7151434	29.0777219
hupensis	116.6862954	29.0709339
hupensis	119.6137314	29.0685564
hupensis	116.1011111	29.06805556
hupensis	116.6093394	29.0674589
hupensis	111.6936578	29.062737
hupensis	116.1063889	29.06055556
hupensis	113.1226152	29.0575483
hupensis	118.147874	29.055661
hupensis	112.6660195	29.0551559
hupensis	115.8030428	29.0550797
hupensis	112.5286645	29.0542419
hupensis	112.07	29.05
hupensis	119.5246899	29.0468147
hupensis	115.8473958	29.045239
hupensis	112.2957205	29.0424509
hupensis	112.3572295	29.0391629
hupensis	113.0280422	29.0320283
hupensis	118.94534	29.028511
hupensis	119.172304	29.028319
hupensis	115.9664258	29.027445
hupensis	118.0320244	29.0221529
hupensis	111.931788	29.0218487
hupensis	115.7442358	29.018362
hupensis	112.4307235	29.0175429
hupensis	120.192383	29.017094
hupensis	116.0535648	29.016936
hupensis	118.791576	29.015216
hupensis	118.359492	29.007694
hupensis	117.9064864	29.0062429
hupensis	115.6479378	29.004375
hupensis	111.8557388	29.003719
hupensis	112.1026884	29.0030319
hupensis	112.7662325	29.0028799
hupensis	120	29
hupensis	112.9642998	28.996746
hupensis	118.860237	28.996441
hupensis	116.4887	28.9931
hupensis	119.0522993	28.9913058
hupensis	115.8986708	28.99085
hupensis	116.6634364	28.986994
hupensis	112.6900615	28.986718
hupensis	116.5292364	28.985749
hupensis	119.185199	28.983048
hupensis	115.6314708	28.982725
hupensis	116.6853663	28.9806387
hupensis	118.946119	28.977431
hupensis	112.6366525	28.973934
hupensis	118.82494	28.968308
hupensis	118.630701	28.968036
hupensis	112.4704965	28.963059
hupensis	116.1230556	28.96111111
hupensis	119.496004	28.958704
hupensis	120.098868	28.957395
hupensis	116.0535538	28.957316
hupensis	112.1096224	28.956304
hupensis	115.7606308	28.955626
hupensis	111.8062194	28.953881
hupensis	116.8045734	28.95354
hupensis	112.3456975	28.953179
hupensis	115.9781708	28.952012
hupensis	112.767525	28.9488087
hupensis	112.5246067	28.9480538
hupensis	111.6244688	28.947349
hupensis	119.7963129	28.9466067
hupensis	116.3502328	28.945255
hupensis	116.9143294	28.942973
hupensis	116.19135	28.9409937
hupensis	113.105487	28.9408291
hupensis	118.682921	28.93245
hupensis	119.60002	28.928974
hupensis	111.9512044	28.92126
hupensis	112.2749815	28.92093
hupensis	120.045745	28.9125134
hupensis	112.3122885	28.9098629
hupensis	111.5832448	28.908104
hupensis	112.461783	28.9062247
hupensis	111.8724324	28.904959
hupensis	118.518649	28.9030777
hupensis	111.7320778	28.9026221
hupensis	118.1376674	28.9023319
hupensis	118.5945	28.900546
hupensis	111.7860154	28.884586
hupensis	116.9548434	28.8832009
hupensis	113.0342762	28.8813933
hupensis	116.4289978	28.8795363
hupensis	118.8348544	28.870374
hupensis	115.6356622	28.8682682
hupensis	111.9986104	28.866839
hupensis	116.7750658	28.8612553
hupensis	112.89	28.86
hupensis	112.0378	28.8592
hupensis	112.3540705	28.858125
hupensis	118.4619	28.8569847
hupensis	112.1451354	28.853633
hupensis	119.4688	28.8523
hupensis	115.9399101	28.8503567
hupensis	116.634726	28.844017
hupensis	115.5543162	28.8417112
hupensis	118.752828	28.832335
hupensis	111.8718006	28.8276624
hupensis	120.301252	28.82500045
hupensis	112.3212235	28.823269
hupensis	116.628677	28.822508
hupensis	115.4299858	28.8150802
hupensis	118.7130188	28.811972
hupensis	112.3644185	28.80322
hupensis	118.274074	28.80258
hupensis	112.579786	28.8017677
hupensis	116.34376	28.79958
hupensis	118.1386563	28.7982811
hupensis	116.0618628	28.7980011
hupensis	118.0713414	28.795314
hupensis	115.6231952	28.7948422
hupensis	113.0240194	28.7942714
hupensis	116.7621163	28.7929297
hupensis	112.1973854	28.791343
hupensis	118.512073	28.788194
hupensis	112.1437044	28.78308
hupensis	116.4240758	28.7795193
hupensis	116.25603	28.7782087
hupensis	112.9629598	28.7762041
hupensis	116.5163968	28.7753163
hupensis	117.9479284	28.774307
hupensis	111.9385654	28.766234
hupensis	116.0965232	28.7638439
hupensis	116.725588	28.762001
hupensis	121.491501	28.761897
hupensis	112.0197074	28.751554
hupensis	116.2559008	28.7438081
hupensis	112.1182655	28.737338
hupensis	115.4904482	28.7369203
hupensis	118.2944986	28.7348858
hupensis	112.2949825	28.73168
hupensis	116.5626838	28.7307762
hupensis	112.5574198	28.7232661
hupensis	115.8968249	28.7176161
hupensis	116.802929	28.717578
hupensis	116.0292058	28.716911
hupensis	116.7181218	28.7143573
hupensis	112.3949605	28.713881
hupensis	117.6809223	28.7072206
hupensis	112.7713678	28.7015351
hupensis	118.1457164	28.6982871
hupensis	117.8719724	28.6968361
hupensis	116.6615037	28.6949338
hupensis	118.634985	28.69458
hupensis	112.716667	28.683333
hupensis	116.3746152	28.6783773
hupensis	115.7730108	28.6745051
hupensis	118.234561	28.6737324
hupensis	112.6366998	28.6729531
hupensis	112.9423708	28.672796
hupensis	112.8646347	28.672251
hupensis	113.0443732	28.6618053
hupensis	116.1353598	28.6546581
hupensis	121.207614	28.6541647
hupensis	112.9636028	28.6531561
hupensis	118.1330672	28.648358
hupensis	118.2331672	28.6446993
hupensis	118.2856974	28.6445301
hupensis	118.3842864	28.6402521
hupensis	111.8295188	28.6281611
hupensis	116.3096215	28.6273597
hupensis	116.0642	28.6252
hupensis	118.506505	28.61987
hupensis	112.5626745	28.6176541
hupensis	118.454759	28.614926
hupensis	112.8161678	28.6003891
hupensis	112.3744267	28.5994838
hupensis	112.869043	28.5950947
hupensis	116.5490788	28.5944113
hupensis	116.4019802	28.5876743
hupensis	116.1469568	28.5766621
hupensis	115.7889988	28.5701201
hupensis	118.2127204	28.5606714
hupensis	112.6924375	28.5587471
hupensis	112.8127388	28.5583521
hupensis	115.6232378	28.5488401
hupensis	116.4613502	28.5423643
hupensis	116.3300212	28.5422921
hupensis	118.0992544	28.5305611
hupensis	112.5888305	28.5271391
hupensis	112.2608695	28.5257671
hupensis	116.6239498	28.5220273
hupensis	121.0296541	28.5168007
hupensis	116.1239358	28.5101241
hupensis	112.4772605	28.5099241
hupensis	118.3745874	28.5098711
hupensis	116.0296856	28.5029945
hupensis	118.0295864	28.4938751
hupensis	112.6054205	28.4881221
hupensis	118.521078	28.46682
hupensis	115.9001595	28.4652159
hupensis	117.8970283	28.464819
hupensis	117.9648794	28.4646813
hupensis	115.7195758	28.4634261
hupensis	112.5564	28.4605657
hupensis	118.2759048	28.4605542
hupensis	117.8315474	28.4578792
hupensis	118.1879918	28.4567723
hupensis	116.3856707	28.4463687
hupensis	116.2680812	28.4446173
hupensis	115.6265348	28.4443361
hupensis	112.7932212	28.3948303
hupensis	115.6672348	28.3859261
hupensis	118.1007348	28.3850383
hupensis	118.2658748	28.3755123
hupensis	118.0722238	28.3684663
hupensis	115.5608702	28.3584143
hupensis	117.9485164	28.3518912
hupensis	115.4133862	28.3477063
hupensis	118.3689048	28.3422043
hupensis	115.8049282	28.3267123
hupensis	112.7469612	28.3264123
hupensis	118.1329528	28.3214743
hupensis	118.0269124	28.3210732
hupensis	115.0782272	28.3165603
hupensis	116.8792208	28.2922873
hupensis	115.7406212	28.2920123
hupensis	115.2521232	28.2872953
hupensis	115.6561952	28.2761463
hupensis	115.5091802	28.2719753
hupensis	114.9823033	28.260127
hupensis	112.5413904	28.2547848
hupensis	112.6036812	28.2513823
hupensis	115.6928403	28.2474142
hupensis	115.7896512	28.2443823
hupensis	117.9414104	28.2436422
hupensis	115.4876712	28.2298803
hupensis	114.9230771	28.2193825
hupensis	112.5143072	28.2190073
hupensis	112.4566663	28.212898
hupensis	116.8057628	28.2127963
hupensis	115.1600212	28.1956223
hupensis	112.3543312	28.1908433
hupensis	115.2706352	28.1906903
hupensis	113.1100902	28.1771643
hupensis	115.5927832	28.1534173
hupensis	116.8693658	28.1525453
hupensis	112.4640202	28.1458663
hupensis	115.1167812	28.1275273
hupensis	112.6066858	28.1147448
hupensis	112.5189333	28.113665
hupensis	117.2104564	28.0732883
hupensis	112.2491042	28.0009593
hupensis	112.7015635	23.460336
hupensis	112.7680448	24.1574003
hupensis	112.7708598	23.1776654
hupensis	112.7959778	23.5970974
hupensis	112.8187228	23.5025494
hupensis	112.8278028	23.1595224
hupensis	112.854662	23.508206
hupensis	112.8553028	23.4566124
hupensis	112.8742698	23.6673834
hupensis	112.8994278	23.3541914
hupensis	112.918765	22.944005
hupensis	112.9308748	23.2748154
hupensis	112.9433578	23.6278454
hupensis	112.9581662	23.6851205
hupensis	112.9595088	23.5532304
hupensis	112.9662178	23.0927216
hupensis	112.9847408	22.8311814
hupensis	112.9909682	23.2028921
hupensis	113.0414178	23.7099324
hupensis	113.0651298	22.8683954
hupensis	113.0686698	23.6034204
hupensis	113.07537	23.39362
hupensis	113.0972798	23.3420314
hupensis	113.1395088	23.5737334
hupensis	113.1842248	23.6603394
hupensis	113.2236108	23.7316074
hupensis	113.4514058	24.7297003
hupensis	113.5204948	24.5447623
hupensis	113.5275658	24.4139993
hupensis	113.5753098	25.076367
hupensis	113.5907498	24.5703963
hupensis	113.606565	24.686287
hupensis	113.6233368	25.0777613
hupensis	113.7512048	25.0464903
hupensis	113.7754298	23.4899644
hupensis	113.8158967	24.3730497
hupensis	114.2770108	25.9280873
hupensis	114.5374193	25.7939518
hupensis	114.7126238	26.5918293
hupensis	114.7267908	26.5798923
hupensis	114.777824	26.772498
hupensis	114.8076858	26.6901043
guangxiensis	106.0110758	23.2563994
guangxiensis	106.1312158	23.4274304
guangxiensis	106.1678	23.9829
guangxiensis	106.1700378	23.2364344
guangxiensis	106.2946128	23.1330744
guangxiensis	106.2997	23.3655
guangxiensis	106.3117798	23.3076504
guangxiensis	106.3554468	23.0046394
guangxiensis	106.4058378	23.1276844
guangxiensis	106.420889	23.123087
guangxiensis	106.4822378	23.2921504
guangxiensis	106.4924488	23.0409744
guangxiensis	106.5008068	23.1751404
guangxiensis	106.5299408	22.9562594
guangxiensis	106.5542578	23.3715714
guangxiensis	106.5575658	23.1271904
guangxiensis	106.6977968	22.9613164
guangxiensis	107.1853608	24.2309713
guangxiensis	107.2495108	23.1566754
guangxiensis	107.251064	24.141124
guangxiensis	107.2718788	23.2341484
guangxiensis	107.3015418	24.3437723
guangxiensis	107.3811308	24.3456733
guangxiensis	107.4141648	24.1982313
guangxiensis	107.4948108	23.6506704
guangxiensis	107.5229678	24.2231243
guangxiensis	108.055232	24.69284
guangxiensis	108.0858958	23.3577064
guangxiensis	108.1269278	24.8993563
guangxiensis	108.1507018	24.7092403
guangxiensis	108.1668	24.5009
guangxiensis	108.1989998	23.4261254
guangxiensis	108.2493468	23.3200844
guangxiensis	108.2541488	24.3798593
guangxiensis	108.3929998	23.3024334
guangxiensis	108.3950468	24.4060163
guangxiensis	108.3952378	24.1942183
guangxiensis	108.50488	24.21169
guangxiensis	108.5362	24.4792
guangxiensis	108.5982708	24.1940623
guangxiensis	108.6092588	24.3130923
guangxiensis	108.620664	24.44955
guangxiensis	108.6652828	24.5400323
guangxiensis	108.7481978	24.2118773
guangxiensis	108.85	23.6833
guangxiensis	108.8883868	24.3249433
guangxiensis	108.9052678	23.0976474
guangxiensis	108.9064718	24.1287663
guangxiensis	108.9112958	24.9599503
guangxiensis	108.9761988	23.1097794
guangxiensis	108.9973568	25.0332563
guangxiensis	109.0049038	23.2633004
guangxiensis	109.0302198	22.7149694
guangxiensis	109.0627948	22.8832354
guangxiensis	109.116667	22.816667
guangxiensis	109.1186898	23.2789584
guangxiensis	109.129822	23.201958
guangxiensis	109.1392038	24.9999653
guangxiensis	109.2290608	22.8327754
guangxiensis	109.2698088	22.6969614
guangxiensis	109.3319538	22.8159744
guangxiensis	109.3778888	22.8961834
guangxiensis	109.3886378	23.0537384
guangxiensis	110.078	23.391
robertsoni	99.2297023	25.887415
robertsoni	99.4153915	26.196217
robertsoni	99.7515665	26.09566
robertsoni	99.7893605	25.9833571
robertsoni	99.798612	26.4807058
robertsoni	99.8328135	26.312481
robertsoni	99.8991595	26.4576889
robertsoni	99.9100975	25.9911821
robertsoni	99.9345915	26.1090331
robertsoni	99.9854565	26.222476
robertsoni	100.0324435	25.5802813
robertsoni	100.0593537	26.0144241
robertsoni	100.0696055	25.0360105
robertsoni	100.1046025	25.7894891
robertsoni	100.1067092	26.6194841
robertsoni	100.1079845	25.9553231
robertsoni	100.1120165	25.1500184
robertsoni	100.1202475	25.3365873
robertsoni	100.1282146	26.4997037
robertsoni	100.128506	25.8503428
robertsoni	100.14422	25.16897
robertsoni	100.15	25.32
robertsoni	100.1621525	25.6553662
robertsoni	100.1809595	26.4995299
robertsoni	100.1842465	26.353029
robertsoni	100.192155	25.9076058
robertsoni	100.1974805	26.6527858
robertsoni	100.2	25.15
robertsoni	100.2011	25.4517
robertsoni	100.2048675	25.0144655
robertsoni	100.2059255	25.4160133
robertsoni	100.2249738	26.8662604
robertsoni	100.2251303	25.5977134
robertsoni	100.2425455	25.7106252
robertsoni	100.2614395	25.3131303
robertsoni	100.2637468	26.7482965
robertsoni	100.2942165	25.5844562
robertsoni	100.3	25.1
robertsoni	100.301918	25.2412028
robertsoni	100.3177225	26.413077
robertsoni	100.3183165	24.9888015
robertsoni	100.4037515	25.4264743
robertsoni	100.4079585	26.4706049
robertsoni	100.427058	25.4178758
robertsoni	100.4452355	25.7855801
robertsoni	100.490711	25.3447168
robertsoni	100.4919975	25.0417804
robertsoni	100.5283978	26.8958834
robertsoni	100.53031	25.043391
robertsoni	100.5342235	25.4731083
robertsoni	100.541048	25.5001681
robertsoni	100.5971345	25.5181293
robertsoni	100.6174668	26.3057826
robertsoni	100.6484058	26.7466414
robertsoni	100.6734727	25.3777486
robertsoni	100.6772525	26.456441
robertsoni	100.681162	26.7044658
robertsoni	100.758963	26.664488
robertsoni	100.7817308	27.0007784
robertsoni	100.9878978	26.4958735
robertsoni	101.3048996	25.1429351
robertsoni	101.3402017	24.7104812
robertsoni	101.3576445	25.1427584
robertsoni	101.444231	26.825923
robertsoni	101.453298	26.935614
robertsoni	101.4754864	24.9430225
robertsoni	101.4862415	25.0783604
robertsoni	101.5175575	24.8886575
robertsoni	101.5361925	25.0378894
robertsoni	101.6607525	25.0483124
robertsoni	101.7870858	28.1824452
robertsoni	101.8845275	25.1554894
robertsoni	101.8917385	28.1890477
robertsoni	101.91017	25.1879968
robertsoni	102.0571908	28.0768132
robertsoni	102.0963988	27.6893503
robertsoni	102.1041748	28.0604362
robertsoni	102.1134	27.8632
robertsoni	102.129614	27.9848617
robertsoni	102.13	26.96
robertsoni	102.1341738	27.6174813
robertsoni	102.1388875	27.7699261
robertsoni	102.1432148	27.3189423
robertsoni	102.1576068	27.4691713
robertsoni	102.1576068	27.4691713
robertsoni	102.1589998	28.1963283
robertsoni	102.165614	27.011653
robertsoni	102.1703355	27.0177158
robertsoni	102.179212	27.4030567
robertsoni	102.1830708	27.5166253
robertsoni	102.1867388	28.3601412
robertsoni	102.190213	28.292007
robertsoni	102.1903838	27.5884423
robertsoni	102.1908734	27.9612198
robertsoni	102.204	27.8
robertsoni	102.2045518	27.2895023
robertsoni	102.2050199	26.5605283
robertsoni	102.2146708	28.0093153
robertsoni	102.2150048	28.1205843
robertsoni	102.215371	27.9005297
robertsoni	102.216364	27.086185
robertsoni	102.2344208	27.7200963
robertsoni	102.243691	26.6474568
robertsoni	102.2489028	26.7390505
robertsoni	102.2531528	26.6072665
robertsoni	102.2613405	27.2929213
robertsoni	102.2772678	28.1005763
robertsoni	102.2776258	27.3560623
robertsoni	102.2783548	26.5061625
robertsoni	102.2829818	27.8072133
robertsoni	102.3	27.23
robertsoni	102.30867	27.87505
robertsoni	102.3165178	27.9232033
robertsoni	102.3344128	26.6432095
robertsoni	102.366667	27.816667
robertsoni	102.3703	27.8773
robertsoni	102.4729638	27.4621133
robertsoni	102.5468788	27.3317623
robertsoni	102.601557	27.706924
robertsoni	102.6151178	27.5230493
robertsoni	102.6651	29.8931
robertsoni	102.6653	27.6129
robertsoni	102.6890478	27.6491703
robertsoni	102.7255517	30.3109921
robertsoni	102.7489255	30.0583925
robertsoni	102.7776501	30.1864924
robertsoni	102.7981405	30.0331015
robertsoni	102.80629	30.1138226
robertsoni	102.8074265	29.9366926
robertsoni	102.8258765	29.8348506
robertsoni	102.8264728	28.0023902
robertsoni	102.8455155	29.7956674
robertsoni	102.8464438	27.9547272
robertsoni	102.8493318	28.0259362
robertsoni	102.853005	29.9985186
robertsoni	102.8680875	30.1055665
robertsoni	102.8875416	30.0224718
robertsoni	102.896093	30.1755846
robertsoni	102.9068415	30.2548454
robertsoni	102.926162	30.153703
robertsoni	102.953	30.273796
robertsoni	102.954503	29.973791
robertsoni	102.968186	30.209867
robertsoni	102.981371	30.04514
robertsoni	102.9907385	30.3775604
robertsoni	103.013261	29.980537
robertsoni	103.0186365	30.3099894
robertsoni	103.058809	30.025784
robertsoni	103.0965555	30.0846695
robertsoni	103.109871	29.956778
robertsoni	103.151946	30.0338616
robertsoni	103.178343	29.933213
robertsoni	103.194731	30.0422166
robertsoni	103.2124345	29.7172603
robertsoni	103.224133	30.255844
robertsoni	103.2314919	30.1809731
robertsoni	103.238255	30.380714
robertsoni	103.2678895	23.40657
robertsoni	103.2698955	30.3121934
robertsoni	103.277654	30.537987
robertsoni	103.279521	30.1490026
robertsoni	103.2945762	29.9023625
robertsoni	103.299972	30.452432
robertsoni	103.302222	30.2135016
robertsoni	103.31	30.39
robertsoni	103.34	30.03
robertsoni	103.341752	30.1241416
robertsoni	103.374418	30.291613
robertsoni	103.377414	30.175391
robertsoni	103.379383	29.77942
robertsoni	103.380351	29.884221
robertsoni	103.381683	29.988256
robertsoni	103.445846	29.963889
robertsoni	103.4463741	30.6199767
robertsoni	103.447311	29.887232
robertsoni	103.449197	30.162948
robertsoni	103.4562	30.2701
robertsoni	103.457661	30.558049
robertsoni	103.460308	29.801934
robertsoni	103.460795	30.47483
robertsoni	103.4625315	29.6194227
robertsoni	103.464156	30.410275
robertsoni	103.464931	30.021042
robertsoni	103.47345	30.763174
robertsoni	103.5003159	30.1952769
robertsoni	103.501242	29.79689
robertsoni	103.51	30.12
robertsoni	103.51226	30.606399
robertsoni	103.5202048	30.1949041
robertsoni	103.530801	30.527326
robertsoni	103.533295	30.486455
robertsoni	103.534807	30.740031
robertsoni	103.53983	30.403425
robertsoni	103.543608	29.565716
robertsoni	103.5508275	29.417482
robertsoni	103.55085	29.909463
robertsoni	103.554381	30.300869
robertsoni	103.5598317	30.0513168
robertsoni	103.5628085	29.6225597
robertsoni	103.575199	29.729956
robertsoni	103.5759	29.1722
robertsoni	103.5939532	31.0183736
robertsoni	103.60729	30.546685
robertsoni	103.60841	30.706291
robertsoni	103.609871	30.449537
robertsoni	103.611315	30.615923
robertsoni	103.612866	29.559917
robertsoni	103.620196	29.677461
robertsoni	103.622988	29.938892
robertsoni	103.623896	30.402284
robertsoni	103.624888	30.265646
robertsoni	103.62628	30.141609
robertsoni	103.628981	29.703892
robertsoni	103.637	30.2167
robertsoni	103.640231	29.828085
robertsoni	103.641976	29.87258
robertsoni	103.6422842	30.8444493
robertsoni	103.653134	29.460226
robertsoni	103.659691	29.395487
robertsoni	103.667286	30.783849
robertsoni	103.6830175	29.7799944
robertsoni	103.690477	29.627047
robertsoni	103.695218	30.997024
robertsoni	103.696926	29.931817
robertsoni	103.701281	30.6210972
robertsoni	103.703669	30.315722
robertsoni	103.705868	30.353886
robertsoni	103.706634	30.202645
robertsoni	103.7139112	30.5468462
robertsoni	103.71505	29.435656
robertsoni	103.716485	30.448876
robertsoni	103.717027	29.892094
robertsoni	103.7251114	29.5593446
robertsoni	103.7254145	29.7202984
robertsoni	103.727806	30.859731
robertsoni	103.7303332	31.0163855
robertsoni	103.730499	30.0597904
robertsoni	103.733473	30.158509
robertsoni	103.7520534	29.8130468
robertsoni	103.7652017	30.397005
robertsoni	103.766133	29.721073
robertsoni	103.766856	29.857682
robertsoni	103.784339	30.472405
robertsoni	103.784756	30.54232
robertsoni	103.787263	30.221562
robertsoni	103.7910832	31.1898402
robertsoni	103.79367	31.034069
robertsoni	103.794885	30.052249
robertsoni	103.797117	29.37967
robertsoni	103.801149	29.991496
robertsoni	103.802915	29.464398
robertsoni	103.804542	30.2930214
robertsoni	103.808574	30.739637
robertsoni	103.808933	30.9654486
robertsoni	103.81355	29.53528
robertsoni	103.815713	30.899682
robertsoni	103.8165	30.118652
robertsoni	103.817891	30.648109
robertsoni	103.84803	30.700844
robertsoni	103.849268	29.657168
robertsoni	103.8517422	30.6415912
robertsoni	103.852631	29.809651
robertsoni	103.85985	30.107281
robertsoni	103.8618575	30.4570269
robertsoni	103.863916	29.947145
robertsoni	103.8652733	30.1852061
robertsoni	103.86549	30.028258
robertsoni	103.870273	30.313185
robertsoni	103.8727602	30.5281023
robertsoni	103.8742658	31.0467032
robertsoni	103.875545	30.973025
robertsoni	103.879436	29.898076
robertsoni	103.880303	30.90337
robertsoni	103.885072	29.528884
robertsoni	103.885591	30.379427
robertsoni	103.894584	29.47728
robertsoni	103.915114	31.168267
robertsoni	103.927343	30.895878
robertsoni	103.9410522	30.6409032
robertsoni	103.9413	29.484488
robertsoni	103.9420245	29.8940573
robertsoni	103.942829	30.293097
robertsoni	103.942869	30.123174
robertsoni	103.946572	30.965454
robertsoni	103.947366	30.493565
robertsoni	103.947905	29.815549
robertsoni	103.950995	29.574765
robertsoni	103.9513795	30.8100302
robertsoni	103.955674	29.674107
robertsoni	103.95657	30.380305
robertsoni	103.9586779	30.7265513
robertsoni	103.9601175	31.135724
robertsoni	103.9652755	30.0182785
robertsoni	103.972611	30.171503
robertsoni	103.9728455	30.5671862
robertsoni	103.9784986	31.0410858
robertsoni	103.982122	29.944574
robertsoni	103.984678	31.245267
robertsoni	103.988353	29.618674
robertsoni	104.005983	30.045092
robertsoni	104.0135861	30.5573756
robertsoni	104.023758	29.792821
robertsoni	104.024897	29.847884
robertsoni	104.028433	30.288907
robertsoni	104.030132	30.934558
robertsoni	104.0309323	30.697795
robertsoni	104.040883	29.536007
robertsoni	104.0427663	30.446223
robertsoni	104.0444702	30.3755253
robertsoni	104.044518	31.161453
robertsoni	104.045076	30.191855
robertsoni	104.046436	31.344513
robertsoni	104.0501705	30.7816621
robertsoni	104.0525161	30.6284836
robertsoni	104.054043	29.730821
robertsoni	104.055436	29.587931
robertsoni	104.0590975	31.2091947
robertsoni	104.0603447	31.0562894
robertsoni	104.0615225	30.8502764
robertsoni	104.063542	31.257618
robertsoni	104.0920195	31.2091215
robertsoni	104.099196	29.819932
robertsoni	104.100651	29.708021
robertsoni	104.1039482	30.4874442
robertsoni	104.114211	30.954788
robertsoni	104.1155652	30.6378982
robertsoni	104.1159379	31.2848657
robertsoni	104.1178782	30.6802002
robertsoni	104.119734	31.368825
robertsoni	104.121413	30.28379
robertsoni	104.121648	31.057159
robertsoni	104.126952	30.855993
robertsoni	104.1309445	29.8717806
robertsoni	104.131387	30.034681
robertsoni	104.133478	30.778406
robertsoni	104.1378562	30.3541893
robertsoni	104.1410032	30.5265592
robertsoni	104.150016	29.966466
robertsoni	104.151479	31.614282
robertsoni	104.155515	31.131672
robertsoni	104.166775	29.723364
robertsoni	104.184935	30.2783566
robertsoni	104.190501	30.774156
robertsoni	104.1919514	30.5818588
robertsoni	104.1920282	30.8804493
robertsoni	104.197832	30.038588
robertsoni	104.199315	29.964988
robertsoni	104.199906	31.353421
robertsoni	104.2025889	30.6051526
robertsoni	104.204432	30.432554
robertsoni	104.214913	31.150728
robertsoni	104.215357	31.302792
robertsoni	104.2167159	31.0474444
robertsoni	104.216974	29.849354
robertsoni	104.221865	30.376037
robertsoni	104.226071	31.475666
robertsoni	104.235042	31.214116
robertsoni	104.238602	29.82073
robertsoni	104.245951	30.137357
robertsoni	104.2606498	30.3286148
robertsoni	104.270693	30.1310316
robertsoni	104.27566	31.134056
robertsoni	104.2763932	30.8772413
robertsoni	104.2777195	30.9705157
robertsoni	104.277926	31.319216
robertsoni	104.2793613	30.705212
robertsoni	104.280007	31.242034
robertsoni	104.286093	31.371155
robertsoni	104.286402	31.55071
robertsoni	104.289402	31.473187
robertsoni	104.3008326	29.8168697
robertsoni	104.302144	30.472665
robertsoni	104.3031923	31.0383738
robertsoni	104.3120548	30.6415517
robertsoni	104.314789	30.043583
robertsoni	104.3150073	30.53893
robertsoni	104.3160893	30.806061
robertsoni	104.323008	31.59567
robertsoni	104.327754	29.7466504
robertsoni	104.3279915	30.3570454
robertsoni	104.332905	31.298831
robertsoni	104.3365105	29.7365625
robertsoni	104.343107	31.052548
robertsoni	104.350234	30.965561
robertsoni	104.357398	30.462918
robertsoni	104.361514	31.247837
robertsoni	104.362247	31.595256
robertsoni	104.363194	30.1103736
robertsoni	104.37267	30.353603
robertsoni	104.3743872	30.9160883
robertsoni	104.375941	30.069722
robertsoni	104.37942	31.39258
robertsoni	104.380282	29.782544
robertsoni	104.3826782	30.7466292
robertsoni	104.397894	31.126856
robertsoni	104.399821	31.472033
robertsoni	104.410442	29.840006
robertsoni	104.415462	30.8053907
robertsoni	104.415462	30.8053907
robertsoni	104.4234792	30.6969043
robertsoni	104.424188	30.062994
robertsoni	104.425366	31.542348
robertsoni	104.433252	30.963919
robertsoni	104.4376035	31.6327823
robertsoni	104.438154	31.213775
robertsoni	104.44606	31.43616
robertsoni	104.450525	31.687608
robertsoni	104.4567072	30.8657052
robertsoni	104.463716	31.292562
robertsoni	104.465081	31.368641
robertsoni	104.46544	31.12595
robertsoni	104.466799	29.889557
robertsoni	104.48192	31.03464
robertsoni	104.4869895	30.0954473
robertsoni	104.5164395	29.8823854
robertsoni	104.529704	30.961492
robertsoni	104.531956	31.181293
robertsoni	104.535072	31.122841
robertsoni	104.541504	30.666235
robertsoni	104.542665	31.389572
robertsoni	104.551647	31.460852
robertsoni	104.558244	31.546083
robertsoni	104.561812	31.015253
robertsoni	104.569162	31.283288
robertsoni	104.57958	30.87877
robertsoni	104.587382	31.533096
robertsoni	104.587413	31.088407
robertsoni	104.600848	30.871934
robertsoni	104.6167011	28.7635832
robertsoni	104.617619	31.209646
robertsoni	104.620342	30.420652
robertsoni	104.638284	31.458739
robertsoni	104.63944	31.339403
robertsoni	104.65316	31.586449
robertsoni	104.663107	30.516783
robertsoni	104.6637689	31.0548814
robertsoni	104.677107	31.324501
robertsoni	104.6964139	31.4813035
robertsoni	104.702063	31.390057
robertsoni	104.705209	31.525981
robertsoni	104.721613	31.76319
robertsoni	104.743261	30.989941
robertsoni	104.7478675	31.6568473
robertsoni	104.766393	31.473779
robertsoni	104.766768	31.021392
robertsoni	104.77809	30.757642
robertsoni	104.792627	31.40195
robertsoni	104.804238	31.619697
robertsoni	104.812206	31.554196
robertsoni	104.82699	29.781745
robertsoni	104.846962	31.374997
robertsoni	104.849866	29.776681
robertsoni	104.870596	31.633987
robertsoni	104.8757695	31.5300973
robertsoni	104.878765	31.793784
robertsoni	104.8818	30.2961
robertsoni	104.8840661	31.864812
robertsoni	104.884809	31.92659
robertsoni	104.892101	30.358462
robertsoni	104.903054	30.430015
robertsoni	104.93525	30.756069
robertsoni	104.94615	31.777252
robertsoni	104.949934	31.971032
robertsoni	104.950609	31.844974
robertsoni	104.971854	30.377574
robertsoni	105.0055491	31.8920697
robertsoni	105.029129	30.277505
robertsoni	105.039543	30.396101
robertsoni	105.0523096	30.6308398
robertsoni	105.120453	30.735097
tangi	117.3747008	24.0071974
tangi	117.5300068	24.1433943
tangi	117.5492128	24.2513933
tangi	117.5524168	24.7144153
tangi	117.5818178	24.3896763
tangi	117.6099958	24.1155773
tangi	117.6493938	24.2390113
tangi	117.8059538	24.2410463
tangi	117.8617198	24.3301083
tangi	117.9012218	24.1746573
tangi	117.9025208	24.3671003
tangi	117.9559158	24.2348583
tangi	117.9621508	24.2534503
tangi	118.0033268	24.3174543
tangi	118.2501888	24.7342893
tangi	118.2661238	24.6653193
tangi	118.4111178	24.8064543
tangi	118.4231838	24.7056423
tangi	118.7457748	25.4223893
tangi	118.8849318	25.3821063
tangi	119.0819658	25.3152423
tangi	119.1397038	25.3399203
tangi	119.1630558	25.2670483
tangi	119.1674	25.9911
tangi	119.24	25.5
tangi	119.2422338	25.7103063
tangi	119.2438898	25.5069413
tangi	119.2620068	25.1861023
tangi	119.2869538	25.7700003
tangi	119.3034518	25.6340763
tangi	119.3091098	25.7020973
tangi	119.3652	25.6374
tangi	119.3783258	25.9301603
tangi	119.382864	25.719617
tangi	119.4490598	25.8747723
tangi	119.4566168	25.6972313
tangi	119.4608578	25.5960943
tangi	119.4747968	25.2152993
tangi	119.4836678	25.5465033
tangi	119.5074228	25.7110673
tangi	119.5126008	25.5293013
tangi	119.5202758	25.4302063
tangi	119.5368768	25.8788593
tangi	119.558111	25.941708
tangi	119.5746068	25.8228813
tangi	119.58699	25.70914
tangi	119.5933338	26.0227033
tangi	119.5982248	25.4338893
tangi	119.6218098	25.9772873
tangi	119.6471	25.40488
tangi	119.6695478	26.0112363
tangi	119.7093366	25.6081337
tangi	119.7342028	25.4790033
tangi	119.7730788	25.5564423
tangi	119.902321	26.8676306
tangi	119.9277068	26.9424543
tangi	119.935243	26.867635
tangi	119.9846558	26.7948643
tangi	120.036397	26.8993477
tangi	120.0679898	26.9667303
